# Supplementary material for: FI-Net: Identification of Cancer Driver Genes by Using Functional Impact Prediction Neural Network
Source: Front Genet. 2020 Nov 10;11:564839. doi: 10.3389/fgene.2020.564839 (PMC7683798; doi:10.3389/fgene.2020.564839)
Supplement: Supplementary Table 4 — The ratios of deleterious mutations for driver genes identified by FI-net. [file Table_4.XLSX]

## Sheet: THCA
genes

## Sheet: LAML
genes

## Sheet: LGG
genes

## Sheet: BRCA
genes

## Sheet: OV
genes

## Sheet: GBM
genes

## Sheet: HNSC
genes

## Sheet: BLCA
genes

## Sheet: LUAD
genes

## Sheet: LUSC
genes

[truncated: 21 more sheets: KIRC, KICH, SKCM, PRAD, COAD, PAAD, READ, STAD, UCEC, ACC, CESC, CHOL, ESCA, KIRP, LIHC, PCPG, SARC, TGCT, THYM, UCS …]
